# Supplementary material for: The scientific chaos phase of the great pandemic: A longitudinal analysis and systematic review of the first surge of clinical research concerning COVID-19
Source: PLoS One. 2023 Nov 30;18(11):e0289193. doi: 10.1371/journal.pone.0289193 (PMC10688862; doi:10.1371/journal.pone.0289193)
Supplement: S2 Dataset — (XLSX) [file pone.0289193.s005.xlsx]

## Sheet: Tabelle1
Date	China: Cumulative Cases	China: Cumulative Trials	USA: Cumulative Cases	USA: Cumulative Trials	France: Cumulative Cases	France: Cumulative Trials	Iran: Cumulative Cases	Iran: Cumulative Trials	Italy: Cumulative Cases	Italy: Cumulative Trials	Germany: Cumulative Cases	Germany: Cumulative Trials	UK: Cumulative Cases	UK: Cumulative Trials	Netherlands: Cumulative Cases	Netherlands: Cumulative Trials	Spain: Cumulative Cases	Spain: Cumulative Trials	Canada: Cumulative Cases	Canada: Cumulative Trials	Japan: Cumulative Cases	Japan: Cumulative Trials	Other: Cumulative Cases	Other: Cumulative Trials
2019-12-31	27	0	0	0	0	0	0	0	0	0	0	0	0	0	0	0	0	0	0	0	0	0	0	0
2020-01-01	27	0	0	0	0	0	0	0	0	0	0	0	0	0	0	0	0	0	0	0	0	0	0	0
2020-01-02	27	0	0	0	0	0	0	0	0	0	0	0	0	0	0	0	0	0	0	0	0	0	0	0
2020-01-03	44	0	0	0	0	0	0	0	0	0	0	0	0	0	0	0	0	0	0	0	0	0	0	0
2020-01-04	44	0	0	0	0	0	0	0	0	0	0	0	0	0	0	0	0	0	0	0	0	0	0	0
2020-01-05	59	0	0	0	0	0	0	0	0	0	0	0	0	0	0	0	0	0	0	0	0	0	0	0
2020-01-06	59	0	0	0	0	0	0	0	0	0	0	0	0	0	0	0	0	0	0	0	0	0	0	0
2020-01-07	59	0	0	0	0	0	0	0	0	0	0	0	0	0	0	0	0	0	0	0	0	0	0	0
2020-01-08	59	0	0	0	0	0	0	0	0	0	0	0	0	0	0	0	0	0	0	0	0	0	0	0
2020-01-09	59	0	0	0	0	0	0	0	0	0	0	0	0	0	0	0	0	0	0	0	0	0	0	0
2020-01-10	59	0	0	0	0	0	0	0	0	0	0	0	0	0	0	0	0	0	0	0	0	0	0	0
2020-01-11	59	0	0	0	0	0	0	0	0	0	0	0	0	0	0	0	0	0	0	0	0	0	0	0
2020-01-12	59	0	0	0	0	0	0	0	0	0	0	0	0	0	0	0	0	0	0	0	0	0	0	0
2020-01-13	59	0	0	0	0	0	0	0	0	0	0	0	0	0	0	0	0	0	0	0	0	0	1	0
2020-01-14	59	0	0	0	0	0	0	0	0	0	0	0	0	0	0	0	0	0	0	0	0	0	2	0
2020-01-15	59	0	0	0	0	0	0	0	0	0	0	0	0	0	0	0	0	0	0	0	1	0	2	0
2020-01-16	59	0	0	0	0	0	0	0	0	0	0	0	0	0	0	0	0	0	0	0	1	0	2	0
2020-01-17	63	0	0	0	0	0	0	0	0	0	0	0	0	0	0	0	0	0	0	0	1	0	3	0
2020-01-18	80	0	0	0	0	0	0	0	0	0	0	0	0	0	0	0	0	0	0	0	1	0	3	0
2020-01-19	216	0	0	0	0	0	0	0	0	0	0	0	0	0	0	0	0	0	0	0	1	0	3	0
2020-01-20	235	0	0	0	0	0	0	0	0	0	0	0	0	0	0	0	0	0	0	0	1	0	4	0
2020-01-21	386	0	1	0	0	0	0	0	0	0	0	0	0	0	0	0	0	0	0	0	1	0	5	0
2020-01-22	526	0	1	0	0	0	0	0	0	0	0	0	0	0	0	0	0	0	0	0	1	0	7	0
2020-01-23	623	2	1	0	0	0	0	0	0	0	0	0	0	0	0	0	0	0	0	0	1	0	7	0
2020-01-24	882	2	1	0	0	0	0	0	0	0	0	0	0	0	0	0	0	0	0	0	2	0	13	0
2020-01-25	1323	2	2	0	3	0	0	0	0	0	0	0	0	0	0	0	0	0	0	0	2	0	21	0
2020-01-26	1988	3	2	0	3	0	0	0	0	0	0	0	0	0	0	0	0	0	1	0	3	0	27	0
2020-01-27	2775	5	5	0	3	0	0	0	0	0	0	0	0	0	0	0	0	0	1	0	3	0	34	0
2020-01-28	4528	6	5	0	3	0	0	0	0	0	1	0	0	0	0	0	0	0	2	0	4	0	45	0
2020-01-29	5994	10	5	0	4	0	0	0	0	0	4	0	0	0	0	0	0	0	3	0	7	0	51	0
2020-01-30	7734	13	5	0	5	0	0	0	0	0	4	0	0	0	0	0	0	0	3	0	11	0	63	0
2020-01-31	9714	15	6	0	6	0	0	0	3	0	5	0	0	0	0	0	0	0	3	0	14	0	75	0
2020-02-01	11809	26	7	0	6	0	0	0	3	0	7	0	2	0	0	0	1	0	4	0	15	0	93	0
2020-02-02	14399	38	8	0	6	0	0	0	3	0	8	0	2	0	0	0	1	0	4	0	19	0	105	0
2020-02-03	17211	47	11	0	6	0	0	0	3	0	9	0	2	0	0	0	1	0	4	0	20	0	106	0
2020-02-04	20448	55	11	0	6	0	0	0	3	0	11	0	2	0	0	0	1	0	4	0	20	0	110	0
2020-02-05	24320	62	11	0	6	1	0	0	3	0	11	0	3	0	0	0	1	0	5	0	25	0	140	0
2020-02-06	28047	72	12	0	6	1	0	0	3	0	11	0	3	0	0	0	1	0	5	0	25	0	163	0
2020-02-07	31207	80	12	0	6	1	0	0	3	0	12	0	4	0	0	0	1	0	7	0	25	0	217	0
2020-02-08	34625	86	12	0	11	1	0	0	3	0	13	0	4	0	0	0	1	0	7	0	25	0	235	0
2020-02-09	37232	88	12	0	11	1	0	0	3	0	13	0	4	0	0	0	1	0	7	0	25	0	246	0
2020-02-10	40206	94	12	0	11	1	0	0	3	0	13	0	8	0	0	0	2	0	7	0	25	0	259	0
2020-02-11	42696	101	13	0	11	1	0	0	3	0	13	0	9	0	0	0	2	0	7	0	25	0	330	0
2020-02-12	44724	113	13	0	11	1	0	0	3	0	15	0	9	0	0	0	2	0	7	0	25	0	372	0
2020-02-13	59865	130	14	0	11	1	0	0	3	0	15	0	10	0	0	0	2	0	7	0	29	0	376	0
2020-02-14	64021	154	15	0	11	1	0	0	3	0	15	0	10	0	0	0	2	0	7	0	30	0	433	0
2020-02-15	66559	173	15	0	11	1	0	0	3	0	15	0	10	0	0	0	2	0	8	0	38	0	446	0
2020-02-16	68566	188	15	0	11	1	0	0	3	0	15	0	10	0	0	0	2	0	8	0	52	0	587	0
2020-02-17	70618	202	15	0	12	1	0	0	3	0	15	0	10	0	0	0	2	0	8	0	59	0	594	0
2020-02-18	72508	219	15	0	12	1	0	0	3	0	15	0	10	0	0	0	2	0	8	0	59	0	699	0
2020-02-19	74258	237	15	0	12	1	0	0	3	0	15	0	10	0	0	0	2	0	8	0	66	0	806	0
2020-02-20	74652	251	15	1	12	1	2	0	3	0	15	0	10	0	0	0	2	0	8	0	84	0	924	0
2020-02-21	75543	262	16	2	12	1	5	0	3	0	15	0	10	0	0	0	2	0	9	0	93	0	1015	0
2020-02-22	76369	275	35	2	12	1	18	0	17	0	15	0	10	0	0	0	2	0	9	0	105	0	1216	0
2020-02-23	77016	289	35	2	12	1	28	0	79	0	15	0	11	0	0	0	2	0	9	0	132	0	1479	0
2020-02-24	77234	309	35	2	12	1	43	0	132	0	15	0	11	0	0	0	2	0	9	0	144	0	1704	1
2020-02-25	77749	318	53	2	12	1	61	0	229	0	15	0	11	0	0	0	3	0	11	0	144	0	1848	1
2020-02-26	78159	336	53	2	14	1	95	0	322	0	17	0	13	0	0	0	9	0	11	0	164	0	2146	1
2020-02-27	78598	344	59	3	17	2	139	0	400	0	21	0	18	0	0	0	17	0	12	0	186	2	2650	1
2020-02-28	78927	362	60	6	38	2	245	0	650	0	47	0	22	0	1	0	35	0	14	0	210	2	3139	1
2020-02-29	79355	364	66	6	57	2	388	0	888	0	57	0	30	0	2	0	54	0	16	0	230	2	4105	1
2020-03-01	79929	379	69	6	100	2	593	0	1128	0	111	0	42	0	7	0	82	0	20	0	239	2	4771	1
2020-03-02	80134	388	89	7	130	2	978	0	1689	0	129	0	47	0	13	0	136	0	24	0	254	3	5536	1
2020-03-03	80261	402	103	7	178	2	1501	0	2036	0	157	0	69	0	18	0	192	0	27	1	254	3	6221	1
2020-03-04	80380	411	125	7	212	2	2336	0	2502	0	196	0	109	0	28	0	267	0	30	1	268	3	6879	1
2020-03-05	80497	417	159	7	285	2	2922	0	3089	0	262	0	164	0	38	0	348	1	33	1	317	3	7575	1
2020-03-06	80667	427	233	7	423	2	3513	0	3858	0	400	0	220	1	82	0	531	1	45	1	349	4	8428	1
2020-03-07	80768	435	338	7	613	2	4747	0	4636	0	684	0	271	1	128	0	764	1	51	1	408	4	9461	1
2020-03-08	80814	447	433	7	716	2	5823	0	5883	0	847	0	352	1	188	0	1094	1	57	1	455	4	10187	2
2020-03-09	80859	454	554	8	1126	4	6566	0	7375	0	902	0	412	1	265	0	1527	1	62	1	488	4	10890	2
2020-03-10	80879	461	754	9	1412	5	7161	0	9172	0	1139	0	469	1	321	0	2299	1	77	1	514	4	11649	3
2020-03-11	80908	469	1025	10	1784	5	8042	0	10149	0	1296	0	617	1	382	0	3274	1	93	1	568	4	12825	3
2020-03-12	80932	471	1312	10	2281	6	9000	0	12462	0	1567	0	876	1	503	0	4427	1	103	1	619	4	14803	3
2020-03-13	80954	494	1663	12	2876	7	10075	0	15113	0	2369	0	1282	1	614	0	5958	1	138	1	675	4	16643	5
2020-03-14	80973	502	2174	13	3661	7	11364	1	17660	2	3062	0	1766	1	804	0	7641	1	176	1	737	4	18806	5
2020-03-15	80995	537	2951	15	4499	7	12729	1	21157	2	3795	0	2244	1	959	0	9785	1	244	1	780	4	20877	6
2020-03-16	81020	562	3774	18	5423	7	13938	2	23980	2	4838	0	2605	1	1135	1	11491	1	304	1	814	4	24182	8
2020-03-17	81063	569	4661	18	6633	8	14991	3	27980	2	6012	0	3047	3	1413	1	13994	1	424	1	824	4	26700	10
2020-03-18	81086	583	6427	18	7730	8	16169	3	31506	4	7156	0	3658	4	1705	1	17688	1	569	2	829	4	30313	12
2020-03-19	81130	588	9415	19	9134	8	17361	5	35713	8	8198	2	4427	4	2051	1	21735	1	690	3	873	5	34398	13
2020-03-20	81229	599	14250	21	10995	10	18407	5	41035	10	14138	2	5426	5	2460	1	26304	1	846	3	950	5	40289	15
2020-03-21	81281	603	19624	21	12612	11	19644	5	47021	10	18187	2	6481	5	2994	1	31750	1	971	3	1007	5	46742	16
2020-03-22	81346	611	26747	21	14459	12	20610	7	53578	10	21463	2	7736	6	3631	1	36616	1	1302	3	1046	5	54014	16
2020-03-23	81484	619	35206	27	16018	13	21638	8	59138	14	24774	2	8934	7	4204	2	41262	1	1430	5	1089	5	61641	23
2020-03-24	81553	623	46442	31	19856	15	23049	9	63927	17	29212	3	10312	7	4749	2	48953	1	1646	6	1128	6	70551	27
2020-03-25	81631	632	55231	32	22302	21	24811	9	69176	19	31554	4	12650	8	5560	3	57506	2	1959	7	1193	6	80349	34
2020-03-26	81733	634	69194	39	25233	25	27017	12	74386	21	36508	7	15025	10	6412	4	66460	4	3385	7	1268	6	91126	39
2020-03-27	81827	644	85991	43	29155	25	29406	13	80539	21	42288	10	17717	10	7431	6	75641	4	4018	7	1364	8	103479	45
2020-03-28	81946	648	104686	43	32964	25	32332	18	86498	21	48582	10	20804	10	8603	6	83885	4	4675	7	1499	8	117574	45
2020-03-29	82059	652	124665	43	37575	30	35408	25	92472	22	52547	10	24001	10	9762	6	90309	5	5386	8	1693	8	131018	46
2020-03-30	82157	652	143025	48	40174	36	38309	30	97689	23	57298	12	26823	10	10866	7	96122	5	6255	9	1866	8	143680	53
2020-03-31	82241	657	164620	57	44550	38	41495	34	101739	24	61913	15	29681	12	11750	13	104267	10	7424	10	1953	9	157353	64
2020-04-01	82295	663	189618	61	52128	44	44606	40	105792	24	67366	19	33954	15	12595	14	111680	12	8536	12	1953	10	173310	77
